# Supplementary material for: A Novel Spatiotemporal Classification of Eurasian Circulating African Swine Fever Virus Genotype II into Topotypes and Genetic Lineages
Source: Viruses. 2026 Mar 12;18(3):346. doi: 10.3390/v18030346 (PMC13030842; doi:10.3390/v18030346)
Supplement: Supplementary file 1 [file viruses-18-00346-s001.zip]

Archive with 1 entries (1 files):
- viruses-4177738-supplementary.xlsx
