# Supplementary material for: A Novel Spatiotemporal Classification of Eurasian Circulating African Swine Fever Virus Genotype II into Topotypes and Genetic Lineages
Source: Viruses. 2026 Mar 12;18(3):346. doi: 10.3390/v18030346 (PMC13030842; doi:10.3390/v18030346)
Supplement: Supplementary file 1 [file viruses-18-00346-s001.zip › viruses-4177738-supplementary.xlsx]

## Sheet: Table S1
Country	Accession number	Isolate name	Year	Host	Topotype/Genetic lineage	CVR	IGR	O174L	K145R	MGF	ECO2	DOI
Russia	OM966714.1	ASFV/Kaliningrad 18/WB-12523	2018	WB	EU2/RU2	I	II	I	III	I	I	10.3389/fvets.2022.1019808
	OM799941.1	ASFV/Kaliningrad 17/WB-13869	2017	WB	EU2/RU2	I	II	I	III	I	I	10.3389/fvets.2022.1019808
	OM966720.1	ASFV/Kaliningrad 18/WB-12516	2018	WB	EU2/RU2	I	II	I	III	I	I	10.3389/fvets.2022.1019808
	OM966718.1	ASFV/Kaliningrad 18/WB-9766	2018	WB	EU2/RU2	I	II	I	III	I	I	10.3389/fvets.2022.1019808
	OM966719.1	ASFV/Kaliningrad 19/WB-10168	2019	WB	EU2/RU2	I	II	I	III	I	I	10.3389/fvets.2022.1019808
	OM966715.1	ASFV/Kaliningrad 18/WB-12524	2018	WB	EU2/RU2	I	II	I	III	I	I	10.3389/fvets.2022.1019808
	OM966717.1	ASFV/Kaliningrad 18/WB-9763	2018	WB	EU2/RU2	I	II	I	III	I	I	10.3389/fvets.2022.1019808
	OM966721.1	ASFV/Kaliningrad 18/WB-9734	2018	WB	EU2/RU2	I	II	I	III	I	I	10.3389/fvets.2022.1019808
	OM966716.1	ASFV/Kaliningrad 18/WB-9735	2018	WB	EU2/RU2	I	II	I	III	I	I	10.3389/fvets.2022.1019808
	MT459800.1	ASFV/Kabardino-Balkaria 19/WB-964	2019	WB	CAU1/unclassified	I	II	I	I	I	I	10.3390/pathogens10050521
	NC 044948.1	Odintsovo 02/14	2014	WB	CAU1/unclassified	I	II	I	I	I	I	Direct Submission
	PP982230.1	ASFV/Belgorodskaya 2021/DP-11838	2021	DP	EU1/RU6	I	II	I	I	I	I	10.3390/v16121907
	PP982231.1	ASFV/Belgorodskaya 2021/DP-11869	2021	DP	EU1/RU8	I	II	I	I	I	I	10.3390/v16121907
	PP982232.1	ASFV/Bryanskaya 2021/DP-18	2021	DP	EU1/RU7	I	II	I	I	I	I	10.3390/v16121907
	PP982233.1	ASFV/Bryanskaya 2021/DP-8823	2021	DP	EU1/RU7	I	II	I	I	I	I	10.3390/v16121907
	PP982241.1	ASFV/Permskyi 2021/DP-9916	2021	DP	EU1/RU6	I	II	I	I	I	I	10.3390/v16121907
	PP982244.1	ASFV/Pskovskaya 2021/DP-9008	2021	DP	EU1/RU8	I	II	I	I	I	I	10.3390/v16121907
	PP982245.1	ASFV/Sverdlovskaya 2021/DP-9914	2021	DP	EU1/RU6	I	II	I	I	I	I	10.3390/v16121907
	PQ672299.1	Stavropol_01/08	2008	DP	CAU1/unclassified	I	II	I	I	I	I	Direct Submission
	KJ747406.1	Kashino 04/13	2013	WB	CAU1/RU1	I	II	I	I	I	I	Direct Submission
	OP510032.1	ASFV/Primorsky 19/DP-8235	2019	DP	ASIA1/unclassified	I	II	I	I	I	I	Direct Submission
	MZ325862.1	ASFV/Zabaykali/WB-5314/2020	2020	WB	ASIA1/RU3	I	II	I	I	I	I	Direct Submission
	OP510033.1	ASFV/Zabaykali 20/DP-4905	2020	DP	ASIA1/RU3	I	II	I	I	I	I	Direct Submission
	PP982225.1	ASFV/Amur 2021/WB-10591	2021	WB	ASIA1/RU5	I	II	I	I	I	I	10.3390/v16121907
	PP982226.1	ASFV/Amur 2021/WB-10595	2021	WB	ASIA1/RU5	I	II	I	I	I	I	10.3390/v16121907
	PP982227.1	ASFV/Amur 2022/WB-905	2022	WB	ASIA1/RU5	I	II	I	I	I	I	10.3390/v16121907
	PP982228.1	ASFV/Amur 2022/WB-909	2022	WB	EU1/RU8	I	II	I	I	I	I	10.3390/v16121907
	PP982229.1	ASFV/Amur 2022/WB-911	2022	WB	ASIA1/RU4	XIII	II	I	I	I	I	10.3390/v16121907
	PP982234.1	ASFV/JAO 2020/DP-6768	2020	DP	ASIA1/unclassified	I	II	I	I	I	I	10.3390/v16121907
	PP982235.1	ASFV/Khabarovsk 2020/DP-11562	2020	DP	ASIA1/RU4	XIII	II	I	I	I	I	10.3390/v16121907
	PP982236.1	ASFV/Khabarovsk 2020/WB-11558	2020	WB	ASIA1/RU5	I	II	I	I	I	I	10.3390/v16121907
	PP982237.1	ASFV/Khabarovsk 2021/WB-3967	2021	WB	EU2/RU2	I	II	I	III	I	I	10.3390/v16121907
	PP982238.1	ASFV/Khabarovsk 2022/DP-1658	2022	DP	EU1/RU8	I	II	I	I	I	I	10.3390/v16121907
	PP982239.1	ASFV/Khabarovsk 2022/WB-1650	2022	WB	ASIA1/RU5	I	II	I	I	I	I	10.3390/v16121907
	PP982242.1	ASFV/Primorsky 2021/DP-9778	2021	DP	ASIA1/RU4	XIII	II	I	I	I	I	10.3390/v16121907
	PP982243.1	ASFV/Primorsky 2021/WB-9786	2021	WB	ASIA1/RU4	XIII	II	I	I	I	I	10.3390/v16121907
	MW306191.1	ASFV/Primorsky 19/WB-6723	2019	WB	ASIA1/unclassified	I	II	I	I	I	I	10.3390/pathogens10050521
	MW306190.1	ASFV/Amur 19/WB-6905	2019	WB	ASIA1/unclassified	I	II	I	I	I	I	10.3390/pathogens10050521
Georgia	NC 044959.2	ASFV Georgia 2007/1	2007	DP	CAU1/unclassified	I	II	I	I	I	I	10.3201/eid1704.101283
Armenia	LR812933.1	Arm/07/CBM/c2	2007	DP	CAU1/unclassified	I	II	I	I	I	I	Direct Submission
Moldova	LR722599.1	ASFV Moldova 2017/1	2017	WB	EU1/unclassified	I	II	I	I	I	I	Direct Submission
Czech Republic	LR722600.1	ASFV CzechRepublic 2017/1	2017	WB	EU1/unclassified	I	II	I	I	I	I	Direct Submission
Hungary	MN715134.1	ASFV HU 2018	2018	WB	ASIA1/unclassified	I	II	I	I	I	I	10.3390/v11121129
Lithuania	PP713619.1	LTU/2019/09335GS2	2019	DP	EU2/RU2	I	II	I	III	I	I	10.1093/gbe/evaf102
	PP713620.1	LTU/2019/09790P1G1	2019	DP	EU2/RU2	I	II	I	III	I	I	10.1093/gbe/evaf102
	PP713616.1	LTU/2019/08805G2S1	2019	WB	EU1/LT1	I	II	I	I	I	I	10.1093/gbe/evaf102
	PP713612.1	LTU/2019/00332G2S1	2019	WB	CAU1/RU1	I	II	I	I	I	I	10.1093/gbe/evaf102
	PP713614.1	LTU/2019/01881G2S1	2019	WB	EU2/unclassified	I	II	I	II	I	I	10.1093/gbe/evaf102
	PP713611.1	LTU/2018/00696S3	2018	WB	EU1/LT1	I	II	I	I	I	I	10.1093/gbe/evaf102
	PP713615.1	LTU/2019/07885G2S1	2019	DP	EU2/unclassified	I	II	I	II	I	I	10.1093/gbe/evaf102
	PP713618.1	LTU/2019/09074GSV11	2019	DP	EU2/RU2	I	II	I	III	I	I	10.1093/gbe/evaf102
	PP713617.1	LTU/2019/09074GSV1	2019	DP	EU2/RU2	I	II	I	III	I	I	10.1093/gbe/evaf102
	MK628478.1	ASFV/LT14/1490	2014	WB	CAU1/RU1	I	II	I	I	I	I	10.1111/tbed.12346
Ukraine	MN194591.1	ASFV/Kyiv/2016/131	2016	DP	EU2/UA1	I	II	I	II	I	I	10.1128/MRA.00883-19
Belgium	LR536725.1	ASFV Belgium 2018/1	2018	WB	EU1/unclassified	I	II	I	I	I	I	Direct Submission
	MK543947.1	Belgium/Etalle/wb/2018	2018	WB	EU1/unclassified	I	II	I	I	I	I	10.1111/tbed.13302
Poland	MT847623.2	Pol19 53050 C1959/19	2019	WB	EU2/PL1	I	II	II	II	I	I	10.3390/v12101094
	MH681419.2	ASFV/POL/2015/Podlaskie	2015	WB	CAU1/RU1	I	II	I	I	I	I	10.1016/j.jviromet.2018.07.015
	MT847621.1	Pol18 28298 O111	2018	DP	EU2/UA1	I	II	I	II	I	I	10.3390/v12101094
	MT847622.1	Pol17 31177 O81	2017	DP	EU2/unclassified	I	II	I	II	I	I	10.3390/v12101094
	MT847620.1	Pol17 55892 C754	2017	WB	EU2/PL1	I	II	II	II	I	I	10.3390/v12101094
Serbia	OR660697.1	DG 167 20 2	2020	WB	EU1/unclassified	I	II	I	I	I	I	Direct Submission
	OR660696.1	DG 6314 19	2019	WB	EU1/RS1	I	II	I	I	I	I	Direct Submission
	OR660698.1	DG 6759 19	2019	WB	EU1/unclassified	I	II	I	I	I	I	Direct Submission
	OR660695.1	DG 6511 21	2021	WB	EU1/RS1	I	II	I	I	I	I	Direct Submission
	OR660699.1	7540/22	2022	WB	EU1/unclassified	I	II	I	I	I	I	Direct Submission
Germany	OX376258.1	2020ASP02894	2020	WB	EU2/PL1	I	II	II	II	I	I	Direct Submission
	OX376260.1	2021ASP01917	2021	WB	EU2/PL1	I	II	II	II	I	I	Direct Submission
	OX376254.1	2021ASP00484	2021	WB	EU2/PL1	I	II	II	II	I	I	Direct Submission
	OX376261.1	2020ASP02103	2020	WB	EU2/PL1	I	II	II	II	I	I	Direct Submission
	OX376267.1	2021ASP03251	2021	WB	EU2/PL1	I	II	II	II	I	I	Direct Submission
	OX376273.1	2021ASP03711	2021	WB	EU2/PL1	I	II	II	II	I	I	Direct Submission
	OX376271.1	2021ASP03658	2021	WB	EU2/PL1	I	II	II	II	I	I	Direct Submission
	OX376253.1	2021ASP01957	2021	WB	EU2/PL1	I	II	II	II	I	I	Direct Submission
	OX376257.1	2021ASP02148	2021	WB	EU2/PL1	I	II	II	II	I	I	Direct Submission
	OX376263.1	2021ASP02207	2021	WB	EU2/PL1	I	II	II	II	I	I	Direct Submission
	OX376259.1	2021ASP02665	2021	WB	EU2/PL1	I	II	II	II	I	I	Direct Submission
	OX376272.1	2021ASP03740	2021	WB	EU2/PL1	I	II	II	II	I	I	Direct Submission
	LR899193.1	ASFV Germany 2020/1	2020	WB	EU2/PL1	I	II	II	II	I	I	Direct Submission
	OX376255.1	2021ASP00902	2021	WB	EU2/PL1	I	II	II	II	I	I	Direct Submission
	OX376262.1	2021ASP00921	2021	WB	EU2/PL1	I	II	II	II	I	I	Direct Submission
	OX376266.1	2021ASP03643	2021	WB	EU2/PL1	I	II	II	II	I	I	Direct Submission
	OX376251.1	2021ASP01919	2021	WB	EU2/PL1	I	II	II	II	I	I	Direct Submission
	OX376252.1	2021ASP00703	2021	WB	EU2/PL1	I	II	II	II	I	I	Direct Submission
	OX376256.1	2020ASP01832	2020	WB	EU2/PL1	I	II	II	II	I	I	Direct Submission
	OX376250.1	2020ASP02805	2020	WB	EU2/PL1	I	II	II	II	I	I	Direct Submission
	OX376265.1	2021ASP03384	2021	DP	EU2/PL1	I	II	II	II	I	I	Direct Submission
	OX376264.1	2021ASP03380	2021	DP	EU2/PL1	I	II	II	II	I	I	Direct Submission
	OX376268.1	2021ASP03144	2021	WB	EU2/PL1	I	II	II	II	I	I	Direct Submission
Italy	OR460740.1	2157/AL/2022 Italy	2022	WB	EU1/IT1	I	II	I	I	I	I	Direct Submission
	OR460739.1	50665.8 2167/AL/2022 Italy	2022	WB	EU1/IT1	I	II	I	I	I	I	Direct Submission
	OR460730.1	21730 1474/RM/2022 Italy	2022	WB	EU1/unclassified	I	II	I	I	I	I	Direct Submission
	OR460734.1	34612 2115/RM/2022 Italy	2022	WB	EU1/unclassified	I	II	I	I	I	I	Direct Submission
	PQ367236.1	55135_2735/RC/2023_Ita	2023	DP	EU1/IT2	I	II	I	I	I	I	10.3390/pathogens14010051
	PP050522.1	23324_2335/RC/2023_Ita	2023	DP	EU1/IT2	I	II	I	I	I	I	10.3390/pathogens14010051
	PQ367242.1	55135_2741/RC/2023_Ita	2023	WB	EU1/IT2	I	II	I	I	I	I	10.3390/pathogens14010051
	PQ367238.1	55135_2743/RC/2023_Ita	2023	DP	EU1/IT2	I	II	I	I	I	I	10.3390/pathogens14010051
	PP182136.1	26254_2321/RC/2023_Ita	2023	DP	EU1/IT2	I	II	I	I	I	I	10.3390/pathogens14010051
	PP050519.1	23249_2337/RC/2023_Ita	2023	DP	EU1/IT2	I	II	I	I	I	I	10.3390/pathogens14010051
	PP050523.1	23809_2342/RC/2023_Ita	2023	DP	EU1/IT2	I	II	I	I	I	I	10.3390/pathogens14010051
	PP050524.1	25787_2389/RC/2023_Ita	2023	WB	EU1/IT2	I	II	I	I	I	I	10.3390/pathogens14010051
	PQ367239.1	55135_2732/RC/2023_Ita	2023	WB	EU1/IT2	I	II	I	I	I	I	10.3390/pathogens14010051
	PQ367241.1	55135_2740/RC/2023_Ita	2023	DP	EU1/IT2	I	II	I	I	I	I	10.3390/pathogens14010051
	PQ367234.1	55135_2737/RC/2023_Ita	2023	WB	EU1/IT2	I	II	I	I	I	I	10.3390/pathogens14010051
	PP182141.1	25791_2390/RC/2023_Ita	2023	WB	EU1/IT2	I	II	I	I	I	I	10.3390/pathogens14010051
	PQ367237.1	55135_2736/RC/2023_Ita	2023	DP	EU1/IT2	I	II	I	I	I	I	10.3390/pathogens14010051
	PP050517.1	21896.3_2307/RC/2023_Ita	2023	WB	EU1/IT2	I	II	I	I	I	I	10.3390/pathogens14010051
	PQ367243.1	55135_2742/RC/2023_Ita	2023	DP	EU1/IT2	I	II	I	I	I	I	10.3390/pathogens14010051
	PQ367240.1	55135_2738/RC/2023_Ita	2023	WB	EU1/IT2	I	II	I	I	I	I	10.3390/pathogens14010051
	PP182138.1	23276_2329/RC/2023_Ita	2023	DP	EU1/IT2	I	II	I	I	I	I	10.3390/pathogens14010051
	PP050518.1	22489.4_2312/RC/2023_Ita	2023	DP	EU1/IT2	I	II	I	I	I	I	10.3390/pathogens14010051
	PP050520.1	23251_2316/RC/2023_Ita	2023	DP	EU1/IT2	I	II	I	I	I	I	10.3390/pathogens14010051
	PP182139.1	23287_2331/RC/2023_Ita	2023	DP	EU1/IT2	I	II	I	I	I	I	10.3390/pathogens14010051
	PP182137.1	23259_2323/RC/2023_Ita	2023	DP	EU1/IT2	I	II	I	I	I	I	10.3390/pathogens14010051
	PP182140.1	23317_2333/RC/2023_Ita	2023	DP	EU1/IT2	I	II	I	I	I	I	10.3390/pathogens14010051
	PP317821.1	8549_2284/AL/2023_Ita	2023	WB	EU1/IT1	I	II	I	I	I	I	10.3390/pathogens14010051
	PP317789.1	22700_2598/AL/2023_Ita	2023	WB	EU1/IT1	I	II	I	I	I	I	10.3390/pathogens14010051
	PP317797.1	22700_2619/AL/2023_Ita	2023	WB	EU1/IT1	I	II	I	I	I	I	10.3390/pathogens14010051
	PP317802.1	22700_2628/AL/2023_Ita	2023	WB	EU1/IT1	I	II	I	I	I	I	10.3390/pathogens14010051
	PP317809.1	22700_2645/AL/2023_Ita	2023	WB	EU1/IT1	I	II	I	I	I	I	10.3390/pathogens14010051
	PP317810.1	22700_2646/AL/2023_Ita	2023	DP	EU1/IT1	I	II	I	I	I	I	10.3390/pathogens14010051
	PQ367235.1	55135_2734/RC/2023_Ita	2023	DP	EU1/IT2	I	II	I	I	I	I	10.3390/pathogens14010051
	OP605386.1	20355/RM/2022 Italy	2022	WB	EU1/unclassified	I	II	I	I	I	I	Direct Submission
	OR460736.1	50665.1 2170/AL/2022 Italy	2022	WB	EU1/IT1	I	II	I	I	I	I	Direct Submission
	ON108571.3	2802/AL/2022 Italy	2022	WB	EU1/IT1	I	II	I	I	I	I	Direct Submission
	OR460731.1	47169.12 1495/GE/2022 Italy	2022	WB	EU1/IT1	I	II	I	I	I	I	Direct Submission
	OR460741.1	50665.12 2152/GE/2022 Italy	2022	WB	EU1/IT1	I	II	I	I	I	I	Direct Submission
	OR460732.1	47169.16 1499/GE/2022 Ita	2022	WB	EU1/IT1	I	II	I	I	I	I	Direct Submission
	OR460733.1	47169.14 1497/AL/2022 Italy	2022	WB	EU1/IT1	I	II	I	I	I	I	Direct Submission
	OR460738.1	50665.5 2168/AL/2022 Italy	2022	WB	EU1/IT1	I	II	I	I	I	I	Direct Submission
	OR460737.1	50665.4 2159/AL/2022 Italy	2022	WB	EU1/IT1	I	II	I	I	I	I	Direct Submission
Mongolia	OP467597.1	ASF-MNG19	2019	DP	ASIA1/unclassified	I	II	I	I	I	I	10.3390/v14122698
South Korea	OR159218.1	S-S-VR-413000-00008	2020	WB	ASIA1/KR1	I	II	I	I	I	I	Direct Submission
	OR145833.1	Korea/Pig/Hongcheon/2021	2021	DP	ASIA1/KR1	I	II	I	I	I	I	10.1155/2024/9077791
	OR031244.1	Korea/Pig/Gimpo1/2019	2019	DP	ASIA1/KR2	I	II	I	I	I	I	10.1155/2024/9077791
	OR145823.1	Korea/Pig/Paju3/2019	2019	DP	ASIA1/KR1	I	II	I	I	I	I	10.1155/2024/9077791
	OR145824.1	Korea/Pig/Paju4/2019	2019	DP	ASIA1/KR1	I	II	I	I	I	I	10.1155/2024/9077791
	MT748042.2	ASFV/Korea/pig/PaJu1/2019	2019	DP	ASIA1/unclassified	I	II	I	I	I	I	10.1155/2024/9077791
	ON075797.1	Korea/YC1/2019	2019	WB	ASIA1/KR1	I	II	I	I	I	I	Direct Submission
	MW049116.2	ASFV Korea/pig/Yeoncheon1/2019	2019	DP	ASIA1/KR1	I	II	I	I	I	I	10.1155/2024/9077791
	OR145831.1	Korea/Pig/Goseong/2021	2021	DP	ASIA1/KR3	I	II	I	I	I	I	10.1155/2024/9077791
	OP628183.1	Korea/HC224/2020	2020	WB	ASIA1/KR1	I	II	I	I	I	I	Direct Submission
	OR145829.1	Korea/Pig/Hwacheon2/2020	2020	DP	ASIA1/KR1	I	II	I	I	I	I	10.1155/2024/9077791
	OR145832.1	Korea/Pig/Inje1/2021	2021	DP	ASIA1/KR3	I	II	I	I	I	I	10.1155/2024/9077791
	OR145828.1	Korea/Pig/Hwacheon1/2020	2020	DP	ASIA1/KR1	I	II	I	I	I	I	10.1155/2024/9077791
	OR145827.1	Korea/Pig/Yeuncheon2/2019	2019	DP	ASIA1/KR1	I	II	I	I	I	I	10.1155/2024/9077791
	OR145819.1	Korea/Pig/Ganghwa2/2019	2019	DP	ASIA1/KR2	I	II	I	I	I	I	10.1155/2024/9077791
	OR145830.1	Korea/Pig/Yeongwol/2021	2021	DP	ASIA1/KR3	I	II	I	I	I	I	10.1155/2024/9077791
	OR180305.1	Korea/PC1432/2021	2021	WB	ASIA1/KR1	I	II	I	I	I	I	Direct Submission
	OR162436.1	Korea/CW714/2020	2020	WB	ASIA1/KR1	I	II	I	I	I	I	Direct Submission
	OR159217.1	S-S-VR-413000-00015	2020	WB	ASIA1/KR1	I	II	I	I	I	I	Direct Submission
	OR159219.1	S-S-VR-413000-00002	2020	WB	ASIA1/KR1	I	II	I	I	I	I	Direct Submission
	OR145834.1	Korea/Pig/Inje2/2021	2021	DP	ASIA1/KR1	I	II	I	I	I	I	10.1155/2024/9077791
China	MK645909.1	wbBS01	2018	WB	ASIA1/CN1	I	II	I	I	I	I	Direct Submission
	OQ737679.1	pig/HuB1/2019	2019	DP	ASIA1/unclassified	I	II	I	I	I	I	Direct Submission
	MN393476.1	ASFV Wuhan 2019-1	2019	DP	ASIA1/unclassified	I	II	I	I	I	I	10.1016/j.virusres.2021.198357
	MW656282.1	Pig/Heilongjiang/HRB1/2020	2020	DP	ASIA1/CN3	I	II	I	I	I	I	10.1007/s11427-021-1904-4
	OR290104.2	CN/GD/2022	2022	DP	ASIA1/unclassified	I	II	I	I	I	I	Direct Submission
	MW521382.1	HuB20	2020	DP	ASIA1/CN4	I	II	I	I	I	III	Direct Submission
	ON380539.1	HB03A	2021	DP	ASIA1/CN4	I	II	I	I	I	III	10.3389/fvets.2022.936781
	ON263123.1	GZ201801 2	2018	DP	ASIA1/unclassified	I	II	I	I	I	I	Direct Submission
	OR958825.1	China/LN/2018/2	2018	DP	ASIA1/unclassified	I	II	I	I	I	I	10.3390/v16020312
	OP856591.1	China/LN/2018/1	2019	DP	ASIA1/unclassified	I	II	I	I	I	I	10.1155/2023/4820809
	MH766894.3	ASFV-SY18	2018	DP	ASIA1/unclassified	I	II	I	I	I	I	Direct Submission
	MK333180.1	Pig/HLJ/2018	2019	DP	ASIA1/unclassified	I	II	I	I	I	I	10.1080/22221751.2019.1565915
	ON380540.1	HB31A	2020	DP	ASIA1/unclassified	I	II	I	I	I	I	10.3389/fvets.2022.936781
	OM105586.1	LYG18	2018	WB	ASIA1/unclassified	I	II	I	I	I	I	Direct Submission
	OM161110.1	SY-1	2020	WB	ASIA1/CN5	I	II	I	I	I	I	Direct Submission
	MW033528.1	ASFV-wbShX01	2019	WB	ASIA1/unclassified	I	II	I	I	I	I	Direct Submission
	MK128995.1	China/2018/AnhuiXCGQ	2018	DP	ASIA1/CN2	I	II	I	I	I	I	10.1111/tbed.13124
	MN172368.1	ASFV/pig/China/CAS19-01/2019	2019	DP	ASIA1/unclassified	I	II	I	I	I	I	10.1007/s11427-019-9828-1
	MT496893.1	GZ201801	2018	DP	ASIA1/CN2	I	II	I	I	I	I	Direct Submission
	OP612151.1	SY-2	2021	DP	ASIA1/CN5	I	II	I	I	I	I	Direct Submission
	OR180113.1	ASFV JS	2022	DP	ASIA1/unclassified	I	II	I	I	I	I	Direct Submission
	MK940252.1	CN/2019/InnerMongolia-AES01	2019	WB	ASIA1/CN1	I	II	I	I	I	I	Direct Submission
	OR126359.1	Pig/Hubei/628/2020	2020	DP	ASIA1/CN3	I	II	I	I	I	I	10.1007/s11427-021-1904-4
	OK358852.1	HK NT 202103	2021	DP	ASIA1/unclassified	I	II	I	I	I	I	10.1155/2023/1720474
	ON456300.2	Yangzhou	2021	DP	ASIA1/unclassified	I	III	I	I	I	I	10.3389/fimmu.2022.941579
	ON400500.1	YNFN202103	2021	DP	ASIA1/unclassified	I	II	I	I	I	I	Direct Submission
Vietnam	MT882025.1	VN/QP-ASFV1(2019)	2019	DP	ASIA1/unclassified	I	II	I	I	I	I	Direct Submission
	MT872723.1	VN/HY-ASFV1(2019)	2019	DP	ASIA1/unclassified	I	II	I	I	I	I	Direct Submission
	PV592815.1	ASFV_VietNam_2019_04	2019	DP	ASIA1/unclassified	I	II	I	I	I	I	Direct Submission
	PV592814.1	ASFV_VietNam_2019_03	2019	DP	ASIA1/unclassified	I	II	I	I	I	I	Direct Submission
	PV592817.1	ASFV_VietNam_2019_06	2019	DP	ASIA1/unclassified	I	II	I	I	I	I	Direct Submission
	PV592812.1	ASFV_VietNam_2019_01	2019	DP	ASIA1/unclassified	I	II	I	I	I	I	Direct Submission
	PV592816.1	ASFV_VietNam_2019_05	2019	DP	ASIA1/unclassified	I	II	I	I	I	I	Direct Submission
	PV592813.1	ASFV_VietNam_2019_02	2019	DP	ASIA1/unclassified	I	II	I	I	I	I	Direct Submission
	MT180393.1	ASFV NgheAn 2019	2019	DP	ASIA1/unclassified	I	II	I	I	I	I	Direct Submission
	MT166692.1	ASFV Hanoi 2019	2019	DP	ASIA1/unclassified	I	II	I	I	I	I	Direct Submission
	ON402789.1	serotype 8 genotype 2	2021	DP	ASIA1/unclassified	I	III	I	I	I	I	Direct Submission
	PV592818.1	ASFV_VietNam_2019_07	2019	DP	ASIA1/unclassified	I	III	I	I	I	I	Direct Submission
India	OM481275.1	ABTCVSCK ASF001	2020	DP	ASIA/IN1	I	II	I	I	I	I	Direct Submission
	OM481276.1	ABTCVSCK ASF007	2021	DP	ASIA/IN1	I	II	I	I	I	I	Direct Submission
	OL692744.1	IND/AR/SD-61/2020	2020	DP	ASIA/IN1	I	II	I	I	I	I	10.1111/tbed.14536
	PV023909.1	IND/MZ/324/2020	2021	WB	ASIA1/unclassified	I	II	I	I	I	I	Direct Submission
	PV023910.1	IND/MZ/314/2021	2021	DP	ASIA1/unclassified	I	II	I	I	I	I	Direct Submission
	OL692743.1	IND/AS/SD-02/2020	2020	DP	ASIA1/IN2	I	II	I	I	I	I	10.1111/tbed.14536
Indonesia	PP931993.1	A08200012-09-11	2020	DP	ASIA1/ID1	I	II	I	I	I	I	Direct Submission
	PP592870.1	A02190909-4	2019	DP	ASIA1/ID1	I	II	I	I	I	I	Direct Submission
	PP592871.1	P04202068-51	2020	DP	ASIA1/unclassified	I	II	I	I	I	I	Direct Submission
	OR604566.1	K1-1/Liver/Kupang/Indonesia/ 2023	2023	DP	ASIA1/unclassified	I	II	I	I	I	I	Direct Submission
Timor Leste	MW396979.1	ASFV/Timor-Leste/2019/1	2019	DP	ASIA1/unclassified	I	II	I	I	I	I	Direct Submission
Philippines	MW791758.1	ASFV2020-020-B	2020	DP	ASIA1/unclassified	I	II	I	I	I	I	Direct Submission
	MW791752.1	ASFV2020-008-B	2020	DP	ASIA1/unclassified	I	II	I	I	I	I	Direct Submission
	MW791756.1	ASFV2020-018-B	2020	DP	ASIA1/unclassified	I	II	I	I	I	I	Direct Submission
	MW791757.1	ASFV2020-019-B	2020	DP	ASIA1/PH1	I	II	I	I	I	I	Direct Submission
	MW791753.1	ASFV2020-013-B	2020	DP	ASIA1/PH1	I	II	I	I	I	I	Direct Submission
	MW791755.1	ASFV2020-015-B	2020	DP	ASIA1/unclassified	I	II	I	I	I	I	Direct Submission
	PP737713.1	NEC20230822001	2023	DP	ASIA1/PH3	I	II	I	I	I	I	Direct Submission
	PP737710.1	BTG2021KSU1-1	2021	DP	ASIA1/unclassified	I	II	I	I	I	I	Direct Submission
	PP737716.1	MDR202311F	2023	DP	ASIA1/PH3	I	II	I	I	I	I	Direct Submission
	PP737715.1	NEC20230929004B	2023	DP	ASIA1/PH3	I	II	I	I	I	I	Direct Submission
	PP737714.1	NEC20230929004A	2023	DP	ASIA1/PH3	I	II	I	I	I	I	Direct Submission
	PX277554.1	PHL/BUL/2019/5822-1	2019	DP	ASIA1/unclassified	I	II	I	I	I	I	Direct Submission
	PP737712.1	NEC20230726003	2023	DP	ASIA1/PH3	I	II	I	I	I	I	Direct Submission
	PX277555.1	PHL/RIZ/2019/5818-1	2019	DP	ASIA1/unclassified	I	II	I	I	I	I	Direct Submission
	ON963982.2	A4	2021	DP	ASIA1/PH2	I	II	I	I	I	I	10.1128/mra.00719-22
	PP737709.1	PAN20211A	2021	DP	ASIA1/PH2	I	II	I	I	I	I	Direct Submission
	MW791761.1	ASFV2020-003-B	2020	DP	ASIA1/unclassified	I	II	I	I	I	I	Direct Submission
	PP737711.1	MSR2022S1	2022	DP	ASIA1/unclassified	I	II	I	I	I	I	Direct Submission
	PX277553.1	PHL/BUL/2019/5820-2	2019	DP	ASIA1/unclassified	I	II	I	I	I	I	Direct Submission
	PX277552.1	PHL/BUL/2019/5820-1	2019	DP	ASIA1/unclassified	I	II	I	I	I	I	Direct Submission
	PX277556.1	PHL/RIZ/2019/5864-1	2019	DP	ASIA1/unclassified	I	II	I	I	I	I	Direct Submission
	MW791759.1	ASFV2020-021-B	2020	DP	ASIA1/unclassified	I	II	I	I	I	I	Direct Submission
	MW791754.1	ASFV2020-014-B	2020	DP	ASIA1/unclassified	I	II	I	I	I	I	Direct Submission
	MW791760.1	ASFV2019-003-B	2019	DP	ASIA1/unclassified	I	II	I	I	I	I	Direct Submission
Hong Kong	PV400255.1	ASFV/HKWB2022TP-00522	2022	WB	ASIA1/unclassified	I	II	I	I	I	I	10.3390/v17070896
	PV400254.1	ASFV/HKWB2021SSW-12112	2021	WB	ASIA1/unclassified	I	II	I	I	I	I	10.3390/v17070896
	PV400257.1	ASFV/HKWB2022SK-13869	2022	WB	ASIA1/unclassified	I	II	I	I	I	I	10.3390/v17070896
	PV400256.1	ASFV/HKWB2022S-10414	2022	WB	ASIA1/unclassified	I	II	I	I	I	I	10.3390/v17070896
	PX277557.1	HK/DP/2023/LFS-12807-34	2023	DP	ASIA1/HK1	I	II	I	I	I	I	Direct Submission
	PX277560.1	HK/DP/2024/ST-00662-2	2024	DP	ASIA1/HK1	I	II	I	I	I	I	Direct Submission
	PX277558.1	HK/DP/2023/ST-14219-23/1	2023	DP	ASIA1/HK1	I	II	I	I	I	I	Direct Submission
Papua New Guinea	PV592796.1	ASFV_PNG_2020_01	2022	DP	ASIA1/PG1	I	II	I	I	I	I	Direct Submission
	PV592810.1	ASFV_PNG_2023_15	2023	DP	ASIA1/PG2	I	II	I	I	I	I	Direct Submission
	PV592798.1	ASFV_PNG_2020_03	2020	DP	ASIA1/PG1	I	II	I	I	I	I	Direct Submission
	PV592806.1	ASFV_PNG_2020_11	2020	DP	ASIA1/PG1	I	II	I	I	I	I	Direct Submission
	PV592804.1	ASFV_PNG_2020_09	2020	DP	ASIA1/PG1	I	II	I	I	I	I	Direct Submission
	PV592809.1	ASFV_PNG_2023_14	2023	DP	ASIA1/PG2	I	II	I	I	I	I	Direct Submission
	PV592802.1	ASFV_PNG_2020_07	2020	DP	ASIA1/PG1	I	II	I	I	I	I	Direct Submission
	PV592800.1	ASFV_PNG_2020_05	2020	DP	ASIA1/PG1	I	II	I	I	I	I	Direct Submission
	PV592807.1	ASFV_PNG_2020_12	2020	DP	ASIA1/PG1	I	II	I	I	I	I	Direct Submission
	PV592797.1	ASFV_PNG_2020_02	2020	DP	ASIA1/PG1	I	II	I	I	I	I	Direct Submission
	PV592803.1	ASFV_PNG_2020_08	2020	DP	ASIA1/PG1	I	II	I	I	I	I	Direct Submission
	PV592808.1	ASFV_PNG_2021_13	2021	DP	ASIA1/PG1	I	II	I	I	I	I	Direct Submission
	PV592805.1	ASFV_PNG_2020_10	2020	DP	ASIA1/PG1	I	II	I	I	I	I	Direct Submission
Laos	OR494601.1	ASFV/LAOS/Pig/VientianeCapital/2019	2019	DP	ASIA1/unclassified	I	II	I	I	I	I	Direct Submission
	OR371602.1	ASFV/LAOS/Pig/Salavan2/2019	2019	DP	ASIA1/unclassified	I	II	I	I	I	I	Direct Submission
Malaysia	PQ412951.2	ASFV/Sabah/Malaysia/1160/21	2021	DP	ASIA1/unclassified	I	II	I	I	I	I	10.1007/s11259-025-10645-8
Nepal	PQ408133.1	Nepal ASF 4	2022	DP	ASIA1/IN2	I	II	I	I	I	I	Direct Submission
Isolates that were excluded from phylogenetic analysis due to large unaligned regions
Singapore	OR135685.1	SG/NParks/A-MAM-2023-02-00021
China	MW361944.1	China/GD/2019
Vietnam	MW465755.1	VNUA-ASFV-05L1/HaNam/VN/2020
Thailand	PX119974.1	TH2_24/RB
Thailand	PX119975.1	TH1_24/RB
China	OM105587.1	JX21
Mongolia	OR271566.1	Mon_Dom
Mongolia	OR271565.1	Mon_WB
